# Supplementary material for: Assessment of Sport Nutrition Knowledge, Dietary Practices, and Sources of Nutrition Information in NCAA Division III Collegiate Athletes
Source: Nutrients. 2021 Aug 26;13(9):2962. doi: 10.3390/nu13092962 (PMC8470142; doi:10.3390/nu13092962)
Supplement: Supplementary file 1 [file nutrients-13-02962-s001.zip]

Archive with 1 entries (1 files):
- nutrients-1327733-supplementary.pdf
